# Supplementary material for: Assessing the association between musculoskeletal injury and mental health in rugby players—A cross-sectional study
Source: PLoS One. 2026 Apr 29;21(4):e0343140. doi: 10.1371/journal.pone.0343140 (PMC13127927; doi:10.1371/journal.pone.0343140)
Supplement: S1 Table — (XLS) [file pone.0343140.s001.xls]

## Sheet: Musculoskeletal Data File
Std Number	Age	Education	Gender	Employment	Relation	TypeSport	PaidPlay	PlayedYears	Concussion	Injury	Ankle	Knee	Hamstring	Hip	Spine	Shoulders	HandWrist	Other	EverUsedSubs	Tobacco	Alcholol	Cannabis	Coccaine	Amphetamine	Inhalants	Sedatives	Hallucinogens	Opiods	GH12TotalScore	SF12Physical	SF12Mental	AIMSocial	AIMExclusive	AIMSNegative	PTSD
1	<25	Secondary	Male	Not Emp	Dating	Rugby	No	5	No	Yes	Yes	No	No	No	No	No	No	No	Yes	No	Yes	No	No	No	No	No	No	No	29	65	44.4444	100	89.2857	100	Negative
2	25-30	Bachelors	Male	Emp	Single	Rugby	Yes	8	No	Yes	Yes	No	No	No	No	No	No	No	Yes	No	Yes	Yes	No	No	No	No	No	No	28	55	59.2593	92.8571	100	100	Negative
3	<25	Other	Male	Emp	Single	Rugby	Yes	7	No	Yes	No	Yes	No	Yes	No	No	No	No	No										21	80	59.2593	100	78.5714	100	Negative
4	31-35	Bachelors	Male	Self Emp	Single	Rugby	Yes	12	Yes	No									Yes	Yes	Yes	No	No	No	No	No	No	No	23	90	59.2593	82.1429	78.5714	100	Negative
5	31-35	Bachelors	Male	Self Emp	Married	Rugby	Yes	14	No	Yes	No	Yes	No	No	No	No	No	Yes	Yes	No	Yes	No	No	No	No	No	No	No	31	85	62.963	82.1429	57.1429	57.1429	Negative
6	25-30	Bachelors	Male	Not Emp	Dating	Rugby	Yes	10	No	Yes	Yes	No	No	No	No	No	No	No	Yes	Yes	Yes	Yes	No	No	No	No	No	No	26	80	51.8519	100	78.5714	78.5714	Negative
7	<25	Bachelors	Male	Emp	Single	Rugby	Yes	3	Yes	Yes	No	No	Yes	No	No	No	Yes	No	Yes	No	Yes	No	No	No	No	No	No	No	29	75	37.037	100	100	100	Positive
8	<25	Other	Male	Emp	Single	Rugby	Yes	14	Yes	Yes	No	Yes	No	No	No	No	No	No	Yes	No	Yes	No	No	No	No	No	No	No	17	95	66.6667	96.4286	89.2857	100	Negative
9	25-30	Bachelors	Male	Emp	Single	Rugby	Yes	12	Yes	Yes	No	No	No	No	No	Yes	No	No	Yes	Yes	Yes	Yes	No	No	No	No	No	No	12	100	66.6667	67.8571	35.7143	14.2857	Negative
10	25-30	Bachelors	Male	Emp	Married	Rugby	Yes	3	Yes	No									Yes	No	Yes	No	No	No	No	No	No	No	23	70	70.3704	28.5714	100	100	Negative
11	<25	Bachelors	Male	Not Emp	Single	Rugby	Yes	3	No	Yes	No	Yes	No	No	No	No	No	No	Yes	No	Yes	Yes	No	No	No	No	No	No	20	95	55.5556	82.1429	78.5714	100	Positive
12	25-30	Bachelors	Male	Self Emp	Single	Rugby	Yes	18	No	Yes	No	No	No	Yes	No	No	No	No	Yes	Yes	Yes	No	No	No	No	No	No	No	26	75	48.1481	89.2857	78.5714	78.5714	Negative
13	25-30	Bachelors	Male	Emp	Single	Rugby	Yes	14	No	Yes	No	No	No	No	Yes	No	No	No	Yes	No	Yes	No	No	No	No	No	No	No	29	80	66.6667	82.1429	89.2857	100	Negative
14	31-35	Bachelors	Male	Self Emp	Married	Rugby	Yes	17	Yes	Yes	Yes	No	No	No	No	No	No	No	Yes	No	Yes	No	No	No	No	No	No	No	18	70	66.6667	85.7143	100	100	Negative
15	25-30	Bachelors	Male	Emp	Single	Rugby	Yes	15	Yes	No									Yes	No	Yes	No	No	No	No	No	No	No	16	90	66.6667	32.1429	78.5714	100	Negative
16	<25	Other	Male	Emp	Single	Rugby	Yes	12	No	Yes	No	No	No	No	Yes	No	No	No	Yes	No	Yes	No	No	No	No	No	No	No	18	90	70.3704	89.2857	57.1429	100	Negative
17	25-30	Bachelors	Male	Emp	Married	Rugby	No	11	Yes	Yes	No	No	No	No	No	Yes	No	No	Yes	No	Yes	No	No	No	No	No	No	No	31	70	70.3704	71.4286	89.2857	78.5714	Positive
18	25-30	Bachelors	Male	Emp	Married	Rugby	Yes	14	No	Yes	No	No	No	No	No	Yes	No	No	Yes	No	Yes	Yes	No	No	No	No	No	No	31	65	51.8519	42.8571	78.5714	100	Negative
19	25-30	Bachelors	Male	Emp	Single	Rugby	No	12	Yes	Yes	No	No	No	No	No	Yes	No	No	Yes	No	Yes	Yes	No	No	No	No	No	No	22	70	59.2593	50	14.2857	14.2857	Negative
20	<25	Bachelors	Male	Not Emp	Single	Rugby	Yes	2	Yes	Yes	Yes	Yes	No	No	No	No	No	No	Yes	No	Yes	No	No	No	No	No	No	No	25	65	51.8519	92.8571	57.1429	57.1429	Negative
21	25-30	Bachelors	Male	Emp	Single	Rugby	Yes	14	No	Yes	No	No	No	No	No	No	No	Yes	Yes	No	Yes	No	No	No	No	No	No	No	41	75	48.1481	92.8571	100	100	Positive
22	25-30	Other	Male	Not Emp	Single	Rugby	Yes	18	Yes	Yes	No	Yes	No	No	No	No	No	No	Yes	Yes	Yes	Yes	No	No	No	No	No	No	23	80	51.8519	100	67.8571	100	Negative
23	<25	Bachelors	Male	Not Emp	Dating	Rugby	Yes	8	Yes	No									Yes	No	Yes	No	No	No	No	No	No	No	20	85	70.3704	100	89.2857	100	Positive
24	>35	Bachelors	Male	Emp	Dating	Rugby	Yes	7	No	Yes	No	Yes	No	No	No	No	No	No	Yes	No	Yes	No	No	No	No	No	No	No	31	65	48.1481	92.8571	78.5714	78.5714	Negative
25	<25	Bachelors	Male	Not Emp	Single	Rugby	No	5	No	No									Yes	No	Yes	No	No	No	No	No	No	No	23	95	59.2593	92.8571	100	100	Negative
26	<25	Secondary	Male	Not Emp	Single	Rugby	Yes	6	No	No									Yes	No	Yes	No	No	No	No	No	No	No	28	75	62.963	71.4286	100	57.1429	Negative
27	<25	Secondary	Male	Not Emp	Single	Rugby	No	10	No	Yes	No	Yes	No	No	No	No	No	No	No										19	85	59.2593	89.2857	100	57.1429	Negative
28	25-30	Bachelors	Male	Not Emp	Single	Rugby	Yes	10	Yes	Yes	Yes	No	No	No	No	No	No	No	Yes	No	Yes	No	No	No	No	No	No	No	42	45	55.5556	96.4286	100	100	Positive
29	<25	Primary	Male	Not Emp	Divorced	Rugby	No	1	No	No									No										16	90	70.3704	82.1429	89.2857	57.1429	Negative
30	25-30	Bachelors	Male	Not Emp	Single	Rugby	Yes	10	No	Yes	No	Yes	No	No	No	No	No	No	Yes	Yes	Yes	No	No	No	No	No	No	No	16	90	59.2593	92.8571	100	100	Positive
31	<25	Bachelors	Male	Not Emp	Single	Rugby	No	1	No	No									No										15	90	59.2593	85.7143	100	57.1429	Negative
32	<25	Bachelors	Male	Emp	Single	Rugby	Yes	9	Yes	Yes	No	No	No	No	No	No	No	Yes	Yes	No	Yes	No	No	No	No	Yes	No	No	18	85	62.963	100	100	100	Positive
33	<25	Bachelors	Male	Not Emp	Single	Rugby	Yes	10	Yes	Yes	Yes	No	No	No	No	No	No	No	Yes	No	Yes	Yes	No	No	No	No	No	No	25	80	51.8519	96.4286	78.5714	100	Positive
34	<25	Bachelors	Male	Emp	Single	Rugby	Yes	10	Yes	No									Yes	No	Yes	No	No	No	No	No	No	No	23	85	66.6667	85.7143	35.7143	57.1429	Negative
35	25-30	Masters	Male	Emp	Married	Rugby	Yes	14	No	No									Yes	No	Yes	No	No	No	No	No	No	No	18	75	62.963	85.7143	35.7143	57.1429	Negative
36	25-30	Bachelors	Male	Self Emp	Single	Rugby	Yes	20	Yes	No									Yes	Yes	Yes	No	No	No	No	No	No	No	29	45	59.2593	92.8571	78.5714	100	Negative
37	31-35	Other	Male	Self Emp	Single	Rugby	Yes	7	No	No									Yes	No	Yes	No	No	No	No	No	No	No	24	95	62.963	92.8571	14.2857	57.1429	Negative
38	25-30	Bachelors	Male	Emp	Single	Rugby	Yes	14	Yes	Yes	No	Yes	No	No	No	No	No	No	Yes	Yes	Yes	Yes	No	No	No	Yes	No	No	22	75	48.1481	96.4286	100	57.1429	Negative
39	<25	Other	Male	Emp	Single	Rugby	Yes	12	Yes	No									No										21	90	55.5556	100	100	57.1429	Negative
40	25-30	Bachelors	Male	Emp	Married	Rugby	Yes	9	No	Yes	No	Yes	No	No	No	No	No	No	Yes	No	Yes	No	No	No	No	No	No	No	21	100	55.5556	100	89.2857	100	Negative
41	<25	Other	Male	Other	Single	Rugby	Yes	16	Yes	Yes	No	No	No	No	No	Yes	No	No	No										25	80	59.2593	96.4286	78.5714	57.1429	Negative
42	25-30	Bachelors	Male	Not Emp	Single	Rugby	Yes	12	Yes	Yes	Yes	No	No	No	No	Yes	No	No	Yes	No	Yes	No	No	No	No	No	No	No	18	95	70.3704	92.8571	14.2857	57.1429	Negative
43	31-35	Bachelors	Male	Emp	Married	Rugby	Yes	15	No	Yes	No	No	No	No	No	Yes	No	No	Yes	Yes	Yes	No	No	No	No	No	No	No	22	85	51.8519	92.8571	78.5714	100	Negative
44	25-30	Other	Male	Self Emp	Single	Rugby	Yes	13	No	Yes	No	Yes	No	No	No	No	No	No	No										20	80	55.5556	85.7143	57.1429	78.5714	Negative
45	31-35	Secondary	Male	Not Emp	Married	Rugby	Yes	16	No	Yes	Yes	No	No	No	No	No	No	No	Yes	No	Yes	No	No	No	No	No	No	No	16	85	59.2593	100	100	100	Negative
46	31-35	Bachelors	Male	Emp	Single	Rugby	Yes	14	No	Yes	Yes	No	No	No	No	No	No	No	Yes	Yes	Yes	Yes	No	No	No	No	No	No	25	80	62.963	96.4286	35.7143	100	Negative
47	<25	Secondary	Male	Not Emp	Single	Rugby	Yes	5	No	Yes	No	Yes	No	No	No	Yes	No	Yes	Yes	Yes	Yes	Yes	No	No	No	No	No	No	27	50	59.2593	64.2857	57.1429	78.5714	Negative
48	25-30	Secondary	Female	Self Emp	Single	Rugby	No	9	No	No									No										26	85	48.1481	85.7143	100	100	Positive
49	<25	Bachelors	Male	Not Emp	Single	Rugby	No	4	No	Yes	No	Yes	Yes	No	No	No	No	No	Yes	No	Yes	No	No	No	No	Yes	No	No	23	90	74.0741	85.7143	78.5714	57.1429	Negative
50	<25	Secondary	Female	Not Emp	Single	Rugby	No	3	No	Yes	No	No	No	No	No	No	Yes	No	No										25	65	55.5556	92.8571	100	100	Positive
51	<25	Bachelors	Male	Not Emp	Single	Rugby	Yes	7	Yes	No									Yes	No	Yes	No	No	No	No	No	No	No	27	85	81.4815	100	100	100	Positive
52	31-35	Bachelors	Male	Self Emp	Single	Rugby	No	18	No	No									Yes	No	Yes	Yes	No	No	No	No	No	No	26	90	62.963	100	89.2857	100	Positive
53	25-30	Bachelors	Male	Emp	Single	Rugby	No	7	No	Yes	No	Yes	Yes	No	No	Yes	No	No	Yes	Yes	Yes	Yes	No	No	No	No	No	No	27	65	59.2593	92.8571	100	100	Positive
54	25-30	Other	Female	Self Emp	Single	Rugby	No	5	No	No									No										26	90	66.6667	75	78.5714	100	Negative
55	<25	Other	Male	Self Emp	Single	Rugby	Yes	7	Yes	Yes	Yes	No	No	No	No	No	No	Yes	Yes	No	Yes	Yes	No	No	No	No	No	No	28	85	62.963	67.8571	78.5714	100	Positive
56	31-35	Bachelors	Male	Self Emp	Single	Rugby	Yes	17	No	Yes	No	Yes	No	No	No	No	No	No	Yes	No	Yes	No	No	No	No	No	No	No	18	95	66.6667	96.4286	35.7143	57.1429	Negative
57	<25	Bachelors	Male	Emp	Single	Rugby	Yes	1	Yes	No									No										16	90	59.2593	78.5714	57.1429	57.1429	Negative
58	25-30	Other	Male	Self Emp	Single	Rugby	Yes	5	Yes	Yes	Yes	No	No	No	No	No	No	No	Yes	No	Yes	No	No	No	No	No	Yes	No	20	95	66.6667	100	78.5714	57.1429	Negative
59	25-30	Masters	Male	Self Emp	Single	Rugby	Yes	9	Yes	No									No										17	85	62.963	96.4286	100	100	Negative
60	<25	Bachelors	Male	Not Emp	Single	Rugby	Yes	0.83	No	Yes	Yes	No	No	No	No	No	No	No	No										23	90	59.2593	92.8571	78.5714	100	Negative
61	31-35	Bachelors	Male	Self Emp	Married	Rugby	Yes	9	No	No									Yes	No	Yes	No	No	No	No	No	No	No	26	70	62.963	100	57.1429	57.1429	Negative
62	25-30	Bachelors	Male	Self Emp	Single	Rugby	Yes	8	No	Yes	No	No	No	No	No	No	Yes	No	Yes	No	Yes	No	No	No	No	No	No	No	27	100	59.2593	92.8571	35.7143	57.1429	Negative
63	25-30	Bachelors	Male	Self Emp	Single	Rugby	Yes	6	Yes	Yes	Yes	No	No	No	No	No	No	No	No										30	60	40.7407	100	67.8571	100	Positive
64	<25	Bachelors	Male	Other	Single	Rugby	Yes	6	Yes	Yes	No	Yes	No	No	No	No	No	No	No										15	80	66.6667	100	57.1429	100	Negative
65	<25	Bachelors	Male	Not Emp	Single	Rugby	Yes	1	No	Yes	No	No	No	No	No	No	Yes	No	No										25	60	85.1852	96.4286	78.5714	100	Positive
66	25-30	Bachelors	Female	Self Emp	Single	Rugby	Yes	10	No	No									No										18	90	88.8889	78.5714	78.5714	100	Negative
67	<25	Bachelors	Female	Self Emp	Single	Rugby	Yes	12	No	Yes	Yes	No	No	No	No	Yes	No	No	No										17	90	66.6667	82.1429	100	100	Negative
68	<25	Secondary	Female	Not Emp	Single	Rugby	Yes	2	No	Yes	No	No	No	No	No	No	Yes	No	No										17	95	62.963	85.7143	100	100	Negative
69	<25	Secondary	Female	Not Emp	Single	Rugby	Yes	2	No	No									No										19	95	62.963	85.7143	100	100	Negative
70	<25	Secondary	Female	Self Emp	Single	Rugby	Yes	7	No	No									Yes	No	Yes	No	No	No	No	No	No	No	26	75	59.2593	82.1429	100	100	Negative
71	31-35	Bachelors	Male	Self Emp	Married	Rugby	Yes	9	No	Yes	No	No	No	No	No	No	No	Yes	No										14	100	62.963	100	100	100	Negative
72	25-30	Bachelors	Male	Emp	Single	Rugby	Yes	15	No	Yes	No	Yes	No	No	No	No	No	No	Yes	Yes	Yes	No	No	No	No	No	No	No	25	85	66.6667	89.2857	100	100	Negative
73	<25	Secondary	Male	Emp	Single	Rugby	Yes	6	No	Yes	No	Yes	No	No	No	No	No	No	Yes	No	Yes	No	No	No	No	No	No	No	19	75	70.3704	92.8571	100	100	Negative
74	25-30	Other	Male	Emp	Married	Rugby	Yes	7	Yes	Yes	Yes	No	No	No	No	No	No	No	Yes	No	Yes	No	No	No	No	No	No	No	20	90	59.2593	96.4286	67.8571	100	Negative
75	<25	Bachelors	Male	Not Emp	Single	Rugby	Yes	7	Yes	Yes	Yes	No	No	No	No	No	No	No	No										30	50	51.8519	92.8571	100	100	Positive
76	<25	Secondary	Male	Emp	Single	Rugby	Yes	5	No	Yes	Yes	No	No	No	No	No	No	No	Yes	No	Yes	No	No	No	No	No	No	No	31	75	40.7407	100	100	100	Negative
77	<25	Bachelors	Male	Other	Single	Rugby	Yes	6	No	Yes	No	Yes	No	No	No	No	No	No	Yes	No	Yes	No	No	No	No	No	No	No	27	90	55.5556	85.7143	100	100	Negative
78	<25	Bachelors	Male	Not Emp	Dating	Rugby	Yes	5	Yes	No									No										18	90	62.963	100	100	100	Negative
79	<25	Bachelors	Male	Not Emp	Single	Rugby	Yes	1	No	No									Yes	No	Yes	No	No	No	No	No	No	No	29	85	62.963	89.2857	57.1429	57.1429	Positive
80	<25	Bachelors	Male	Emp	Single	Rugby	Yes	6	Yes	No									Yes	No	Yes	No	No	No	No	No	No	No	16	85	59.2593	96.4286	57.1429	100	Negative
81	<25	Bachelors	Male	Emp	Single	Rugby	Yes	8	Yes	Yes	No	Yes	No	No	No	No	No	No	Yes	No	Yes	No	No	No	No	No	No	No	23	90	55.5556	96.4286	78.5714	100	Negative
82	<25	Primary	Female	Other	Single	Rugby	No	1	No	No									No										16	95	74.0741	85.7143	100	100	Negative
83	25-30	Bachelors	Male	Self Emp	Single	Rugby	Yes	10	No	No									Yes	No	Yes	No	No	No	No	No	No	No	17	95	66.6667	96.4286	78.5714	57.1429	Negative
84	<25	Secondary	Male	Self Emp	Single	Rugby	Yes	3	Yes	Yes	No	No	No	No	No	No	No	Yes	Yes	No	Yes	No	No	No	No	No	No	No	20	100	59.2593	92.8571	57.1429	100	Negative
85	<25	Secondary	Male	Not Emp	Single	Rugby	Yes	3	No	No									Yes	No	Yes	No	No	No	No	No	No	No	27	80	62.963	92.8571	57.1429	57.1429	Negative
86	<25	Secondary	Male	Not Emp	Single	Rugby	Yes	4	No	Yes	Yes	Yes	No	No	No	Yes	No	No	No										21	80	66.6667	96.4286	100	57.1429	Negative
87	<25	Secondary	Male	Not Emp	Married	Rugby	Yes	2	No	Yes	No	No	No	No	No	No	Yes	No	No										20	85	66.6667	100	100	100	Negative
88	25-30	Bachelors	Male	Emp	Single	Rugby	No	4	No	Yes	No	No	No	No	No	No	Yes	No	Yes	Yes	Yes	Yes	No	No	No	No	No	No	21	75	66.6667	92.8571	67.8571	57.1429	Positive
89	<25	Bachelors	Male	Not Emp	Single	Rugby	No	0.25	No	Yes	Yes	No	No	No	No	Yes	No	No	Yes	No	Yes	No	No	No	No	No	No	No	26	95	51.8519	96.4286	78.5714	100	Positive
90	<25	Bachelors	Male	Not Emp	Single	Rugby	Yes	9	No	No									Yes	No	Yes	No	No	No	No	No	No	No	21	90	62.963	85.7143	57.1429	100	Positive
91	<25	Secondary	Male	Not Emp	Single	Rugby	Yes	3	No	Yes	No	Yes	No	No	No	No	No	No	Yes	No	Yes	No	No	No	No	No	No	No	24	90	59.2593	92.8571	100	100	Positive
92	25-30	Bachelors	Male	Self Emp	Single	Rugby	Yes	3	No	No									Yes	Yes	Yes	No	No	No	No	No	No	No	28	80	59.2593	82.1429	57.1429	57.1429	Negative
93	<25	Secondary	Male	Not Emp	Single	Rugby	Yes	1	No	No									No										20	90	40.7407	78.5714	46.4286	14.2857	Negative
94	25-30	Secondary	Male	Not Emp	Single	Rugby	Yes	3	No	Yes	Yes	No	No	No	No	No	No	No	Yes	No	Yes	No	No	No	No	No	No	No	23	75	62.963	89.2857	78.5714	100	Negative
95	<25	Secondary	Male	Self Emp	Single	Rugby	Yes	5	Yes	No									Yes	Yes	Yes	Yes	No	No	No	No	No	No	25	90	66.6667	71.4286	57.1429	100	Positive
96	<25	Bachelors	Male	Emp	Single	Rugby	Yes	5	No	Yes	No	No	Yes	No	No	No	No	No	Yes	No	Yes	Yes	No	No	No	No	No	No	24	85	59.2593	78.5714	57.1429	100	Negative
97	<25	Other	Male	Not Emp	Single	Rugby	No	7	No	Yes	No	No	No	No	No	No	No	Yes	No										19	100	66.6667	100	100	100	Negative
98	<25	Bachelors	Male	Not Emp	Single	Rugby	No	2	No	No									No										20	90	66.6667	89.2857	100	100	Negative
99	<25	Bachelors	Male	Not Emp	Single	Rugby	Yes	10	Yes	Yes	No	No	Yes	No	No	No	No	No	No										17	80	59.2593	96.4286	100	57.1429	Positive
100	<25	Secondary	Male	Not Emp	Single	Rugby	No	5	No	Yes	Yes	No	No	No	No	No	No	No	Yes	No	Yes	No	No	No	No	No	No	No	19	95	51.8519	82.1429	14.2857	100	Negative
101	25-30	Bachelors	Male	Self Emp	Dating	Rugby	Yes	12	Yes	Yes	No	Yes	No	No	No	No	No	No	Yes	No	Yes	No	No	No	No	No	No	No	18	90	44.4444	89.2857	14.2857	100	Negative
102	25-30	Other	Male	Not Emp	Single	Rugby	Yes	2	No	No									No										12	95	62.963	89.2857	100	78.5714	Negative
103	<25	Bachelors	Male	Not Emp	Single	Rugby	Yes	7	Yes	Yes	No	Yes	No	No	No	No	No	No	No										19	100	66.6667	100	100	100	Positive
104	25-30	Secondary	Male	Emp	Single	Rugby	Yes	5	No	Yes	Yes	No	No	No	No	No	No	No	Yes	No	Yes	No	No	No	No	No	No	No	44	60	59.2593	96.4286	100	100	Positive
105	25-30	Other	Male	Not Emp	Single	Rugby	Yes	8	Yes	No									Yes	Yes	Yes	No	No	No	No	No	No	No	23	100	70.3704	96.4286	100	100	Positive
106	<25	Secondary	Male	Not Emp	Single	Rugby	Yes	0.08	No	No									No										24	95	66.6667	75	67.8571	100	Negative
107	25-30	Bachelors	Male	Emp	Single	Rugby	Yes	1	No	No									Yes	No	Yes	No	No	No	No	No	No	No	31	85	66.6667	89.2857	100	100	Negative
108	<25	Secondary	Male	Self Emp	Single	Rugby	Yes	3	No	No									Yes	No	Yes	No	No	No	No	Yes	No	No	26	75	48.1481	96.4286	57.1429	100	Positive
109	25-30	Bachelors	Male	Self Emp	Single	Rugby	Yes	3	No	No									Yes	No	Yes	No	No	No	No	No	No	No	19	80	81.4815	71.4286	78.5714	100	Negative
110	<25	Bachelors	Male	Not Emp	Single	Rugby	Yes	1	No	Yes	No	Yes	No	No	No	No	No	No	Yes	No	Yes	No	No	No	No	No	No	No	27	95	74.0741	85.7143	57.1429	100	Negative
111	31-35	Other	Male	Emp	Single	Rugby	Yes	14	Yes	No									Yes	Yes	Yes	Yes	No	No	No	No	No	No	20	95	55.5556	89.2857	67.8571	57.1429	Negative
112	25-30	Masters	Male	Not Emp	Single	Rugby	Yes	11	Yes	Yes	No	No	No	Yes	No	No	No	No	Yes	Yes	Yes	No	No	No	No	No	No	No	26	75	48.1481	100	100	100	Negative
113	<25	Other	Male	Emp	Single	Rugby	Yes	8	No	No									Yes	No	Yes	Yes	No	No	No	No	No	No	29	90	44.4444	100	89.2857	100	Negative
114	25-30	Bachelors	Male	Emp	Single	Rugby	Yes	11	No	Yes	Yes	No	No	No	No	Yes	No	No	Yes	No	Yes	No	No	No	No	No	No	No	24	90	66.6667	92.8571	25	57.1429	Negative
115	<25	Secondary	Male	Not Emp	Single	Rugby	No	8	No	Yes	No	Yes	No	No	No	No	No	No	Yes	No	Yes	No	No	No	No	No	No	No	28	85	66.6667	89.2857	100	100	Positive
116	<25	Bachelors	Male	Emp	Single	Rugby	Yes	12	No	Yes	No	No	Yes	No	No	No	No	No	Yes	Yes	Yes	No	No	No	No	No	No	No	17	90	66.6667	92.8571	89.2857	100	Negative
117	31-35	Other	Male	Emp	Married	Rugby	Yes	11	Yes	No									Yes	No	Yes	No	No	No	No	No	No	No	20	85	66.6667	100	100	100	Negative
118	25-30	Other	Male	Self Emp	Dating	Rugby	Yes	5	No	Yes	No	No	Yes	No	No	No	No	No	No										16	95	55.5556	100	100	100	Negative
119	<25	Bachelors	Male	Not Emp	Single	Rugby	No	5	No	Yes	No	Yes	No	No	No	No	No	No	No										13	85	55.5556	92.8571	89.2857	100	Negative
120	<25	Secondary	Female	Not Emp	Single	Rugby	No	5	No	Yes	No	Yes	No	No	No	No	No	No	No										28	95	55.5556	78.5714	35.7143	100	Negative
121	25-30	Bachelors	Male	Emp	Single	Rugby	Yes	10	Yes	Yes	No	No	No	No	No	No	Yes	No	Yes	No	Yes	No	No	No	No	No	No	No	23	90	62.963	100	78.5714	100	Negative
122	25-30	Other	Male	Emp	Single	Rugby	Yes	9	Yes	No									No										17	100	59.2593	96.4286	89.2857	57.1429	Negative
123	<25	Other	Female	Not Emp	Single	Rugby	No	7	Yes	Yes	No	No	No	No	No	No	Yes	No	Yes	No	Yes	No	No	No	No	No	No	No	31	50	70.3704	96.4286	67.8571	100	Positive
124	25-30	Other	Male	Emp	Single	Rugby	Yes	10	Yes	No									Yes	No	Yes	No	No	No	No	No	No	No	24	95	62.963	96.4286	100	100	Negative
125	<25	Secondary	Female	Not Emp	Single	Rugby	No	5	No	No									No										21	80	74.0741	89.2857	78.5714	100	Positive
126	25-30	Bachelors	Female	Emp	Single	Rugby	No	6	No	No									No										29	65	59.2593	89.2857	100	100	Positive
127	25-30	Masters	Female	Self Emp	Single	Rugby	No	5	No	No									Yes	No	Yes	No	No	No	No	No	No	No	21	80	66.6667	85.7143	57.1429	100	Negative
128	25-30	Bachelors	Male	Not Emp	Single	Rugby	Yes	8	Yes	No									Yes	No	Yes	No	No	No	No	No	No	No	20	95	55.5556	78.5714	35.7143	57.1429	Negative
129	<25	Bachelors	Male	Not Emp	Single	Rugby	Yes	3	No	Yes	No	No	No	No	No	Yes	No	No	Yes	No	Yes	No	No	No	No	No	No	No	32	100	51.8519	96.4286	89.2857	100	Negative
130	25-30	Other	Male	Not Emp	Single	Rugby	Yes	4	No	Yes	No	Yes	Yes	No	No	No	No	No	Yes	No	Yes	No	No	No	No	No	No	No	18	75	48.1481	100	100	100	Negative
131	<25	Secondary	Male	Not Emp	Single	Rugby	Yes	1	Yes	No									Yes	No	Yes	No	No	No	No	No	No	No	19	85	51.8519	89.2857	57.1429	100	Positive
132	25-30	Secondary	Male	Self Emp	Single	Rugby	Yes	2	Yes	Yes	Yes	No	No	No	No	No	No	No	Yes	Yes	Yes	Yes	No	No	No	No	No	No	39	60	66.6667	96.4286	100	100	Positive
133	<25	Bachelors	Male	Not Emp	Single	Rugby	Yes	1	Yes	No									Yes	No	Yes	No	No	No	No	No	No	No	22	80	66.6667	92.8571	78.5714	57.1429	Positive
134	31-35	Other	Male	Not Emp	Single	Rugby	Yes	5	Yes	No									Yes	No	Yes	No	No	No	No	No	No	No	25	85	55.5556	75	14.2857	100	Positive
135	25-30	Bachelors	Male	Not Emp	Married	Rugby	Yes	2	No	No									Yes	No	Yes	No	No	No	No	No	No	No	28	90	33.3333	75	35.7143	100	Negative
136	25-30	Other	Male	Not Emp	Single	Rugby	Yes	6	Yes	No									Yes	No	Yes	No	No	No	No	No	No	No	17	100	51.8519	85.7143	100	100	Negative
137	31-35	Bachelors	Male	Emp	Married	Rugby	Yes	16	Yes	No									No										24	80	51.8519	92.8571	78.5714	100	Negative
138	<25	Secondary	Female	Not Emp	Single	Rugby	Yes	2	Yes	No									No										18	75	59.2593	71.4286	100	100	Positive
139	25-30	Bachelors	Male	Emp	Single	Rugby	Yes	6	No	No									No										18	100	66.6667	82.1429	100	100	Positive
140	25-30	Bachelors	Male	Emp	Married	Rugby	Yes	11	Yes	No									Yes	No	Yes	Yes	No	No	No	No	No	No	18	85	59.2593	92.8571	78.5714	100	Positive
141	31-35	Other	Male	Self Emp	Single	Rugby	Yes	9	Yes	Yes	No	Yes	No	No	No	No	No	No	Yes	No	Yes	No	No	No	No	No	No	No	22	80	62.963	89.2857	78.5714	100	Negative
142	<25	Other	Male	Emp	Single	Rugby	Yes	6	No	No									Yes	No	Yes	No	No	No	No	Yes	No	No	21	85	40.7407	89.2857	78.5714	100	Negative
143	31-35	Bachelors	Male	Self Emp	Single	Rugby	Yes	20	Yes	No									Yes	No	Yes	No	No	Yes	No	No	No	No	14	95	59.2593	92.8571	14.2857	57.1429	Negative
144	<25	Secondary	Female	Not Emp	Single	Rugby	No	3	Yes	Yes	No	No	No	No	No	Yes	No	No	Yes	No	Yes	Yes	No	No	No	No	No	No	35	65	59.2593	64.2857	100	100	Positive
145	<25	Secondary	Female	Not Emp	Single	Rugby	No	1	Yes	No									No										32	85	66.6667	100	100	100	Negative
146	25-30	Bachelors	Male	Emp	Single	Rugby	Yes	4	Yes	Yes	No	Yes	No	No	No	No	No	No	No										12	85	59.2593	60.7143	14.2857	14.2857	Negative
147	25-30	Secondary	Male	Self Emp	Single	Rugby	Yes	14	Yes	Yes	Yes	No	No	No	No	Yes	No	No	Yes	Yes	Yes	No	No	No	No	No	No	No	14	100	59.2593	100	100	100	Negative
148	25-30	Bachelors	Male	Emp	Single	Rugby	Yes	13	No	Yes	No	No	No	No	No	No	Yes	No	Yes	No	Yes	Yes	No	No	No	No	No	No	20	75	70.3704	85.7143	89.2857	100	Negative
149	25-30	Bachelors	Male	Emp	Married	Rugby	Yes	16	Yes	No									Yes	No	Yes	No	No	No	No	No	No	No	17	90	70.3704	100	100	100	Negative
150	<25	Secondary	Female	Not Emp	Single	Rugby	No	0.17	No	No									No										27	65	48.1481	96.4286	100	100	Positive
151	<25	Secondary	Female	Not Emp	Single	Rugby	No	1	No	No									No										15	85	59.2593	96.4286	100	78.5714	Negative
152	31-35	Bachelors	Male	Emp	Single	Rugby	Yes	18	Yes	No									No										30	90	66.6667	85.7143	78.5714	100	Negative
153	31-35	Bachelors	Male	Emp	Married	Rugby	Yes	7	No	Yes	Yes	No	No	No	No	No	No	No	Yes	No	Yes	No	No	No	No	No	No	No	21	90	59.2593	92.8571	67.8571	100	Negative
154	25-30	Bachelors	Male	Self Emp	Dating	Rugby	Yes	12	No	Yes	Yes	No	No	No	No	No	No	No	Yes	No	Yes	No	No	No	No	No	No	No	25	75	70.3704	78.5714	57.1429	57.1429	Negative
155	25-30	Bachelors	Male	Self Emp	Married	Rugby	Yes	13	No	Yes	No	No	No	No	No	No	Yes	No	Yes	No	Yes	Yes	No	No	No	No	No	No	19	95	66.6667	89.2857	100	100	Negative
156	25-30	Other	Male	Emp	Single	Rugby	Yes	14	No	No									Yes	No	Yes	No	No	No	No	No	No	No	16	100	62.963	89.2857	100	100	Negative
157	25-30	Secondary	Male	Emp	Single	Rugby	Yes	10	No	No									Yes	No	Yes	No	No	No	No	No	No	No	18	85	66.6667	96.4286	100	100	Negative
158	<25	Secondary	Male	Emp	Single	Rugby	Yes	6	Yes	Yes	No	Yes	No	No	No	No	No	No	No										27	85	48.1481	92.8571	100	100	Positive
159	<25	Secondary	Male	Emp	Single	Rugby	Yes	8	Yes	No									Yes	No	Yes	No	No	No	No	No	No	No	20	95	59.2593	100	100	100	Negative
160	<25	Secondary	Male	Not Emp	Single	Rugby	No	6	No	Yes	No	No	No	No	No	Yes	No	No	Yes	No	Yes	No	No	No	No	No	No	No	19	90	48.1481	85.7143	100	100	Negative
161	25-30	Secondary	Male	Emp	Single	Rugby	Yes	7	Yes	No									Yes	Yes	Yes	No	No	No	No	No	No	No	20	65	62.963	96.4286	100	100	Negative
162	<25	Secondary	Male	Not Emp	Single	Rugby	Yes	7	No	Yes	No	Yes	No	No	No	No	No	No	Yes	Yes	Yes	No	No	No	No	No	Yes	No	28	85	70.3704	96.4286	78.5714	100	Negative
163	<25	Secondary	Male	Not Emp	Single	Rugby	No	3	No	Yes	No	No	No	No	No	No	Yes	No	Yes	No	Yes	No	No	No	No	No	No	No	12	95	59.2593	100	100	100	Positive
164	<25	Secondary	Male	Not Emp	Single	Rugby	No	7	Yes	No									No										20	95	70.3704	100	100	100	Positive
165	<25	Other	Male	Emp	Single	Rugby	No	4	No	Yes	No	Yes	No	No	No	No	No	No	No										21	90	62.963	92.8571	100	100	Positive
166	<25	Bachelors	Male	Not Emp	Single	Rugby	No	6	No	Yes	No	Yes	No	No	No	No	No	No	Yes	No	Yes	No	No	No	No	No	No	No	21	100	66.6667	100	100	100	Negative
167	<25	Other	Male	Not Emp	Single	Rugby	No	6	No	Yes	Yes	No	No	No	No	No	No	No	No										17	85	44.4444	100	78.5714	57.1429	Negative
168	<25	Bachelors	Male	Not Emp	Single	Rugby	No	8	Yes	No									Yes	No	Yes	No	No	No	No	No	No	No	20	95	62.963	92.8571	89.2857	100	Positive
169	25-30	Bachelors	Male	Emp	Single	Rugby	No	12	No	Yes	Yes	Yes	No	No	No	Yes	Yes	No	Yes	No	Yes	No	No	No	No	No	No	No	14	85	66.6667	85.7143	35.7143	100	Negative
170	<25	Bachelors	Male	Not Emp	Single	Rugby	No	9	No	No									Yes	No	Yes	Yes	No	No	No	No	No	No	18	95	66.6667	85.7143	78.5714	100	Negative
171	25-30	Bachelors	Male	Emp	Married	Rugby	Yes	0.33	No	Yes	No	No	No	No	No	No	No	Yes	Yes	No	Yes	No	No	No	No	No	No	No	18	95	62.963	71.4286	67.8571	100	Negative
172	25-30	Other	Male	Self Emp	Single	Rugby	Yes	6	Yes	Yes	No	Yes	No	No	No	No	No	No	Yes	No	Yes	No	No	No	No	No	No	No	29	75	59.2593	85.7143	78.5714	57.1429	Positive
173	<25	Bachelors	Male	Emp	Single	Rugby	Yes	1	Yes	No									Yes	No	Yes	No	No	No	No	No	No	No	24	80	55.5556	78.5714	78.5714	100	Positive
174	25-30	Other	Male	Self Emp	Single	Rugby	Yes	8	Yes	Yes	Yes	No	No	No	No	No	No	No	Yes	No	Yes	No	No	No	No	No	No	No	29	75	55.5556	96.4286	78.5714	100	Negative
175	25-30	Bachelors	Male	Self Emp	Single	Rugby	Yes	1	No	Yes	No	Yes	No	No	No	No	No	No	Yes	No	Yes	No	No	No	No	No	No	No	34	70	70.3704	96.4286	78.5714	100	Positive
176	25-30	Secondary	Male	Self Emp	Single	Rugby	Yes	5	Yes	Yes	Yes	No	No	No	No	No	No	No	Yes	No	Yes	No	No	No	No	No	No	No	28	80	37.037	85.7143	100	100	Positive
177	<25	Secondary	Male	Not Emp	Single	Rugby	No	5	No	Yes	Yes	No	No	No	No	No	No	No	Yes	No	Yes	Yes	No	No	No	No	No	No	16	90	55.5556	100	100	100	Negative
178	<25	Secondary	Male	Not Emp	Single	Rugby	No	7	Yes	Yes	Yes	No	No	No	No	No	No	No	No										22	80	66.6667	100	100	100	Positive
179	<25	Secondary	Male	Not Emp	Single	Rugby	Yes	5	Yes	No									No										19	80	55.5556	85.7143	89.2857	57.1429	Positive
180	<25	Bachelors	Male	Not Emp	Single	Rugby	No	2	No	No									Yes	No	Yes	No	No	No	No	No	No	No	29	85	59.2593	100	100	100	Positive
181	<25	Other	Male	Not Emp	Single	Rugby	No	8	No	Yes	No	Yes	No	No	No	No	No	No	No										15	95	62.963	89.2857	100	100	Negative
182	<25	Other	Male	Not Emp	Single	Rugby	No	8	Yes	No									Yes	No	Yes	No	No	No	No	No	No	No	17	90	66.6667	92.8571	100	100	Negative
183	<25	Secondary	Male	Not Emp	Single	Rugby	No	8	No	Yes	No	No	No	No	No	Yes	No	No	Yes	No	Yes	No	No	No	No	No	No	No	19	90	59.2593	85.7143	100	100	Negative
184	<25	Bachelors	Male	Not Emp	Single	Rugby	Yes	4	No	No									Yes	No	Yes	Yes	No	No	No	No	No	No	19	90	48.1481	71.4286	57.1429	100	Positive
185	<25	Bachelors	Male	Not Emp	Single	Rugby	No	7	Yes	No									Yes	No	Yes	Yes	No	No	No	No	No	No	21	90	51.8519	92.8571	25	57.1429	Negative
186	<25	Other	Male	Not Emp	Single	Rugby	Yes	5	No	No									Yes	Yes	Yes	Yes	No	No	No	No	No	No	22	75	55.5556	89.2857	100	100	Positive
187	25-30	Other	Male	Not Emp	Single	Rugby	No	7	No	No									Yes	No	Yes	Yes	No	No	No	Yes	No	No	19	90	59.2593	100	100	100	Negative
188	<25	Bachelors	Male	Not Emp	Single	Rugby	No	4	Yes	Yes	No	No	No	No	No	Yes	No	No	Yes	No	Yes	No	No	No	No	Yes	No	No	19	80	62.963	89.2857	100	100	Negative
189	<25	Secondary	Male	Not Emp	Single	Rugby	Yes	0.08	No	No									No										23	85	59.2593	85.7143	100	100	Negative
190	25-30	Bachelors	Male	Emp	Single	Rugby	Yes	8	No	Yes	No	Yes	No	No	No	No	No	No	Yes	No	Yes	No	No	No	No	No	No	No	18	90	66.6667	96.4286	14.2857	100	Negative
191	25-30	Secondary	Male	Self Emp	Single	Rugby	Yes	0.42	No	No									Yes	No	Yes	Yes	No	No	No	No	No	No	18	100	66.6667	92.8571	57.1429	100	Negative
192	<25	Secondary	Male	Not Emp	Single	Rugby	No	11	No	Yes	No	No	No	No	No	Yes	No	No	Yes	No	Yes	No	No	No	No	No	No	No	16	90	62.963	100	100	100	Negative
193	25-30	Bachelors	Female	Not Emp	Single	Rugby	No	1	No	Yes	Yes	No	No	No	No	No	No	No	No										26	75	44.4444	96.4286	100	100	Negative
194	<25	Secondary	Male	Not Emp	Single	Rugby	Yes	1	No	No									Yes	No	Yes	No	No	No	No	No	No	No	20	95	66.6667	85.7143	57.1429	100	Negative
195	<25	Secondary	Male	Not Emp	Single	Rugby	Yes	1	No	No									No										26	90	55.5556	85.7143	78.5714	100	Negative
196	<25	Secondary	Male	Emp	Single	Rugby	Yes	1	Yes	No									Yes	No	Yes	No	No	No	No	No	No	No	18	100	55.5556	78.5714	100	100	Positive
197	25-30	Other	Male	Emp	Single	Rugby	Yes	7	No	Yes	Yes	Yes	No	No	No	No	No	No	Yes	No	Yes	No	No	No	No	No	No	No	21	95	59.2593	85.7143	100	57.1429	Negative
198	25-30	Bachelors	Male	Not Emp	Single	Rugby	Yes	0.08	No	Yes	Yes	No	No	No	No	No	No	No	Yes	No	Yes	Yes	No	No	No	No	No	No	20	85	70.3704	92.8571	78.5714	57.1429	Negative
199	<25	Secondary	Male	Not Emp	Single	Rugby	Yes	1	No	No									No										23	70	62.963	96.4286	78.5714	100	Negative
200	<25	Other	Male	Not Emp	Single	Rugby	Yes	2	No	Yes	Yes	No	No	No	No	No	No	No	No										20	90	62.963	100	57.1429	100	Negative
201	<25	Other	Male	Not Emp	Single	Rugby	Yes	1.25	No	No									Yes	No	Yes	No	No	No	No	No	No	No	22	85	55.5556	100	78.5714	100	Negative
202	<25	Secondary	Male	Not Emp	Single	Rugby	Yes	1	No	No									No										18	95	55.5556	71.4286	78.5714	100	Negative
203	<25	Secondary	Male	Not Emp	Single	Rugby	Yes	0.5	Yes	No									Yes	No	Yes	No	No	No	No	No	No	No	18	90	66.6667	85.7143	78.5714	100	Negative
204	<25	Other	Male	Not Emp	Single	Rugby	Yes	0.5	Yes	No									Yes	Yes	Yes	No	No	No	No	No	No	No	20	90	55.5556	85.7143	78.5714	100	Negative
205	25-30	Bachelors	Male	Self Emp	Single	Rugby	Yes	0.42	Yes	No									Yes	No	Yes	No	No	No	No	No	No	No	22	95	66.6667	100	78.5714	100	Negative
206	25-30	Other	Male	Not Emp	Single	Rugby	Yes	6	Yes	Yes	No	Yes	No	No	No	No	No	No	Yes	No	Yes	No	No	No	No	No	No	No	20	100	66.6667	85.7143	57.1429	14.2857	Negative
207	25-30	Secondary	Male	Not Emp	Dating	Rugby	No	9	No	No									Yes	Yes	Yes	Yes	No	No	No	No	No	No	19	95	55.5556	71.4286	78.5714	100	Positive
208	<25	Secondary	Female	Not Emp	Single	Rugby	No	2	Yes	Yes	No	Yes	No	No	No	No	No	No	Yes	No	Yes	Yes	No	No	No	No	No	No	35	55	59.2593	85.7143	57.1429	100	Negative
209	<25	Other	Male	Not Emp	Single	Rugby	No	6	Yes	No									Yes	No	Yes	No	No	No	No	No	No	No	18	80	62.963	92.8571	89.2857	100	Negative
210	<25	Other	Male	Not Emp	Single	Rugby	No	6	Yes	No									Yes	No	Yes	Yes	No	No	No	No	No	No	17	95	62.963	89.2857	100	100	Negative
211	<25	Secondary	Male	Not Emp	Single	Rugby	No	6	Yes	Yes	Yes	No	No	No	No	No	No	No	Yes	No	No	No	No	No	No	Yes	No	No	37	55	44.4444	100	100	100	Negative
212	25-30	Bachelors	Male	Not Emp	Single	Rugby	No	14	Yes	Yes	Yes	Yes	No	No	No	No	No	No	Yes	No	Yes	Yes	No	Yes	No	Yes	Yes	No	30	35	70.3704	92.8571	78.5714	100	Positive
213	<25	Secondary	Male	Not Emp	Single	Rugby	No	8	Yes	No									Yes	No	No	No	No	No	No	Yes	No	No	13	100	66.6667	100	100	100	Negative
214	<25	Other	Male	Not Emp	Single	Rugby	No	9	No	Yes	No	No	No	No	No	Yes	No	No	Yes	No	Yes	No	No	No	Yes	No	No	No	15	95	59.2593	57.1429	35.7143	57.1429	Negative
215	<25	Bachelors	Male	Not Emp	Single	Rugby	No	6	No	Yes	Yes	No	No	No	No	No	No	Yes	Yes	No	Yes	Yes	No	No	No	No	No	No	26	95	70.3704	96.4286	100	100	Positive
216	<25	Secondary	Male	Self Emp	Single	Rugby	No	5	Yes	No									Yes	No	Yes	No	No	No	No	No	No	No	23	95	74.0741	89.2857	78.5714	100	Positive
217	25-30	Bachelors	Male	Not Emp	Single	Rugby	Yes	8	No	Yes	Yes	Yes	No	No	No	No	No	No	Yes	No	Yes	Yes	No	No	No	No	No	No	20	80	70.3704	89.2857	89.2857	100	Negative
218	25-30	Bachelors	Male	Not Emp	Single	Rugby	No	11	No	Yes	Yes	Yes	Yes	No	No	Yes	Yes	No	Yes	No	Yes	No	No	No	No	No	No	No	27	70	51.8519	75	14.2857	57.1429	Negative
219	<25	Secondary	Male	Not Emp	Single	Rugby	No	10	No	Yes	No	No	No	No	No	No	Yes	No	Yes	No	Yes	Yes	No	No	No	No	No	No	18	80	70.3704	96.4286	100	100	Negative
220	<25	Secondary	Male	Not Emp	Single	Rugby	No	17	No	Yes	No	No	No	No	No	Yes	No	No	Yes	No	Yes	No	No	No	No	No	No	No	16	100	74.0741	82.1429	78.5714	100	Negative
221	<25	Bachelors	Male	Not Emp	Single	Rugby	No	1	No	Yes	No	No	No	No	Yes	No	No	No	Yes	No	Yes	No	No	No	No	Yes	No	No	30	50	55.5556	78.5714	78.5714	100	Negative
222	25-30	Other	Female	Emp	Single	Rugby	No	9	Yes	No									Yes	No	Yes	No	No	No	No	No	No	No	18	100	62.963	96.4286	78.5714	100	Negative
223	<25	Secondary	Male	Emp	Single	Rugby	No	12	No	No									No										18	100	59.2593	100	78.5714	100	Negative
224	25-30	Other	Male	Not Emp	Single	Rugby	Yes	15	Yes	No									No										31	80	51.8519	92.8571	100	100	Negative
225	<25	Other	Male	Not Emp	Single	Rugby	No	2	No	No									Yes	No	Yes	No	No	No	No	No	No	No	26	95	74.0741	82.1429	100	100	Negative
226	<25	Secondary	Male	Not Emp	Single	Rugby	No	6	No	Yes	No	Yes	No	No	No	No	No	No	Yes	No	Yes	No	No	No	No	No	No	No	19	70	55.5556	89.2857	100	100	Negative
227	<25	Other	Female	Not Emp	Single	Rugby	No	12	Yes	Yes	No	Yes	No	No	No	No	No	No	No										38	35	62.963	96.4286	100	100	Positive
228	<25	Secondary	Female	Not Emp	Single	Rugby	No	12	No	No									Yes	No	Yes	No	No	No	No	Yes	No	No	14	100	74.0741	78.5714	100	100	Positive
229	31-35	Masters	Female	Emp	Married	Rugby	No	7	No	No									Yes	No	Yes	No	No	No	No	No	No	No	16	90	66.6667	82.1429	78.5714	14.2857	Negative
230	31-35	Other	Male	Emp	Married	Rugby	Yes	13	No	Yes	Yes	Yes	No	No	No	No	No	No	Yes	Yes	Yes	No	No	No	No	No	No	No	28	85	74.0741	78.5714	67.8571	100	Negative
231	25-30	Bachelors	Male	Emp	Single	Rugby	No	9	No	Yes	No	Yes	No	No	No	No	No	No	Yes	No	Yes	No	No	No	No	No	No	No	17	100	66.6667	75	25	14.2857	Negative
232	<25	Bachelors	Male	Not Emp	Single	Rugby	No	6	No	Yes	No	No	No	No	No	Yes	No	No	Yes	No	Yes	Yes	No	No	No	No	No	No	22	95	59.2593	78.5714	78.5714	100	Negative
233	<25	Bachelors	Male	Self Emp	Single	Rugby	No	8	No	No									Yes	No	Yes	No	No	No	No	No	No	No	20	90	55.5556	89.2857	57.1429	100	Negative
234	31-35	Bachelors	Male	Self Emp	Single	Rugby	No	11	No	Yes	Yes	No	No	No	No	Yes	No	No	Yes	No	Yes	No	No	No	No	No	No	No	15	95	70.3704	92.8571	78.5714	100	Positive
235	<25	Bachelors	Male	Not Emp	Single	Rugby	No	2	No	No									No										16	80	55.5556	96.4286	78.5714	100	Negative
236	<25	Secondary	Male	Emp	Single	Rugby	No	8	No	No									Yes	Yes	Yes	No	No	No	No	No	No	No	18	90	59.2593	92.8571	89.2857	100	Negative
237	<25	Bachelors	Male	Not Emp	Single	Rugby	No	8	Yes	Yes	No	No	No	No	No	Yes	No	No	Yes	Yes	Yes	Yes	No	No	No	Yes	No	No	30	80	55.5556	92.8571	78.5714	100	Positive
238	<25	Secondary	Male	Not Emp	Single	Rugby	Yes	0.92	No	No									Yes	No	Yes	No	No	No	No	No	No	No	23	90	74.0741	96.4286	89.2857	100	Positive
239	25-30	Other	Male	Self Emp	Married	Rugby	Yes	8	No	No									Yes	No	Yes	No	No	No	No	No	No	No	21	90	55.5556	71.4286	14.2857	14.2857	Negative
240	25-30	Bachelors	Male	Emp	Single	Rugby	Yes	0.5	Yes	No									Yes	No	Yes	No	No	No	No	No	No	No	18	95	62.963	89.2857	78.5714	57.1429	Positive
241	<25	Other	Male	Not Emp	Single	Rugby	Yes	1.5	No	Yes	No	No	No	No	No	No	Yes	No	No										22	90	51.8519	85.7143	78.5714	100	Negative
242	<25	Other	Male	Not Emp	Single	Rugby	Yes	0.25	Yes	Yes	No	No	No	No	No	Yes	No	No	Yes	Yes	Yes	No	No	No	No	No	No	No	20	95	70.3704	85.7143	78.5714	100	Negative
243	25-30	Bachelors	Male	Not Emp	Single	Rugby	Yes	1	No	Yes	No	Yes	No	No	No	No	No	No	Yes	Yes	Yes	No	No	No	No	No	No	No	27	95	55.5556	75	57.1429	57.1429	Negative
244	<25	Secondary	Male	Not Emp	Single	Rugby	Yes	0.08	No	No									Yes	Yes	No	No	No	No	No	No	No	No	25	80	66.6667	64.2857	46.4286	100	Negative
245	<25	Other	Male	Not Emp	Single	Rugby	No	2	No	Yes	No	No	No	No	No	Yes	No	No	Yes	No	Yes	No	No	No	No	No	No	No	28	85	59.2593	89.2857	78.5714	100	Negative
246	<25	Secondary	Male	Not Emp	Single	Rugby	No	2	Yes	Yes	No	No	No	No	No	No	No	Yes	Yes	No	Yes	No	No	No	No	No	No	No	28	80	55.5556	82.1429	100	100	Negative
247	25-30	Bachelors	Male	Emp	Single	Rugby	Yes	7	Yes	Yes	No	No	No	No	No	Yes	No	No	Yes	No	Yes	Yes	No	No	No	No	No	No	20	90	40.7407	85.7143	78.5714	100	Negative
248	<25	Bachelors	Male	Self Emp	Single	Rugby	No	6	Yes	No									Yes	No	Yes	No	No	No	No	No	No	No	16	95	51.8519	92.8571	35.7143	100	Negative
249	25-30	Bachelors	Male	Emp	Single	Rugby	No	10	Yes	No									Yes	No	Yes	Yes	No	No	No	No	No	No	20	90	48.1481	89.2857	89.2857	57.1429	Negative
250	25-30	Other	Male	Emp	Dating	Rugby	No	15	Yes	Yes	Yes	No	No	No	No	No	No	No	Yes	No	Yes	No	No	No	No	No	No	No	27	60	33.3333	71.4286	14.2857	100	Positive
251	31-35	Bachelors	Male	Emp	Single	Rugby	No	17	No	No									Yes	No	Yes	Yes	No	Yes	Yes	No	No	No	24	85	62.963	64.2857	14.2857	100	Negative
252	<25	Secondary	Male	Emp	Single	Rugby	No	3	No	No									No										16	90	55.5556	64.2857	35.7143	14.2857	Negative
253	25-30	Bachelors	Male	Not Emp	Single	Rugby	Yes	7	Yes	Yes	Yes	No	No	No	No	No	No	No	Yes	No	Yes	No	No	No	No	No	No	No	16	90	66.6667	85.7143	78.5714	100	Negative
254	<25	Bachelors	Male	Not Emp	Single	Rugby	Yes	12	Yes	No									Yes	Yes	Yes	Yes	No	No	No	No	No	No	19	90	74.0741	96.4286	100	100	Negative
255	<25	Secondary	Male	Not Emp	Single	Rugby	Yes	3	Yes	Yes	No	No	No	No	No	Yes	No	No	Yes	No	Yes	No	No	No	No	No	No	No	22	95	48.1481	89.2857	100	100	Negative
256	<25	Secondary	Female	Not Emp	Single	Rugby	Yes	14	No	No									Yes	No	Yes	No	No	No	No	No	No	No	25	70	59.2593	96.4286	100	100	Negative
257	25-30	Bachelors	Male	Self Emp	Single	Rugby	Yes	14	No	Yes	No	Yes	No	No	No	No	No	No	Yes	No	Yes	No	No	No	No	No	No	No	20	95	62.963	96.4286	89.2857	100	Negative
258	<25	Bachelors	Female	Not Emp	Single	Rugby	Yes	3	No	No									Yes	No	Yes	No	No	No	No	No	No	No	18	95	62.963	100	100	100	Negative
259	25-30	Other	Female	Not Emp	Single	Rugby	No	2	No	No									Yes	No	Yes	No	No	No	No	No	No	No	20	85	66.6667	96.4286	57.1429	100	Negative
260	25-30	Bachelors	Female	Self Emp	Single	Rugby	No	3	No	No									Yes	No	Yes	No	No	No	No	No	No	No	15	90	74.0741	96.4286	100	100	Negative
261	<25	Secondary	Male	Self Emp	Single	Rugby	Yes	2	No	Yes	No	No	No	No	No	Yes	No	No	No										20	100	62.963	89.2857	78.5714	57.1429	Negative
262	<25	Other	Male	Not Emp	Single	Rugby	Yes	14	Yes	Yes	Yes	No	No	No	No	No	No	Yes	Yes	No	Yes	No	No	No	No	No	No	No	21	100	66.6667	96.4286	46.4286	78.5714	Negative
263	<25	Secondary	Male	Not Emp	Single	Rugby	No	8	Yes	No									Yes	No	Yes	No	No	No	No	No	No	No	21	65	51.8519	96.4286	78.5714	100	Negative
264	<25	Secondary	Male	Not Emp	Single	Rugby	No	10	No	Yes	Yes	No	No	No	No	No	No	No	Yes	No	Yes	Yes	No	No	No	No	No	No	17	75	55.5556	96.4286	57.1429	100	Negative
265	<25	Secondary	Male	Not Emp	Single	Rugby	No	1	Yes	No									No										28	85	62.963	92.8571	100	100	Positive
266	<25	Secondary	Male	Not Emp	Single	Rugby	Yes	0.17	No	Yes	No	No	Yes	No	No	No	No	No	No										18	100	77.7778	85.7143	14.2857	100	Negative
267	<25	Secondary	Male	Not Emp	Single	Rugby	Yes	1	No	Yes	No	Yes	No	No	No	No	No	No	No										20	90	62.963	100	78.5714	14.2857	Negative
268	25-30	Bachelors	Male	Emp	Married	Rugby	Yes	1	Yes	No									Yes	No	Yes	No	No	No	No	No	No	No	19	100	62.963	85.7143	78.5714	57.1429	Negative
269	25-30	Bachelors	Male	Self Emp	Single	Rugby	Yes	8	No	Yes	Yes	No	No	No	No	No	No	No	Yes	Yes	Yes	No	No	No	No	No	No	No	20	85	59.2593	96.4286	78.5714	100	Negative
270	<25	Bachelors	Male	Not Emp	Single	Rugby	Yes	3	No	No									Yes	No	Yes	Yes	No	No	No	No	No	No	18	90	51.8519	60.7143	35.7143	57.1429	Negative
271	25-30	Bachelors	Male	Emp	Single	Rugby	Yes	8	No	No									Yes	No	Yes	No	No	No	No	No	No	No	16	90	70.3704	71.4286	35.7143	57.1429	Negative
272	25-30	Bachelors	Male	Not Emp	Single	Rugby	Yes	1	No	Yes	No	Yes	No	No	No	No	No	No	No										18	60	77.7778	67.8571	57.1429	57.1429	Negative
273	25-30	Other	Male	Not Emp	Single	Rugby	No	0.17	No	No									Yes	Yes	Yes	No	No	No	No	No	No	No	18	85	59.2593	92.8571	57.1429	57.1429	Negative
274	<25	Secondary	Male	Not Emp	Single	Rugby	Yes	2	No	Yes	No	Yes	No	No	No	No	No	No	Yes	No	Yes	No	No	No	No	No	No	No	34	65	62.963	85.7143	78.5714	100	Positive
275	<25	Secondary	Male	Not Emp	Single	Rugby	No	1	No	No									Yes	No	Yes	Yes	No	No	No	No	No	No	23	80	59.2593	85.7143	78.5714	57.1429	Negative
276	25-30	Bachelors	Male	Emp	Single	Rugby	No	10	No	No									Yes	Yes	Yes	Yes	No	No	No	No	No	No	22	85	62.963	85.7143	89.2857	78.5714	Negative
277	<25	Bachelors	Male	Self Emp	Single	Rugby	Yes	5	No	Yes	No	No	No	Yes	No	No	No	Yes	Yes	No	Yes	No	No	No	No	No	No	No	17	85	74.0741	92.8571	100	100	Positive
278	<25	Other	Female	Not Emp	Single	Rugby	No	4	No	Yes	No	Yes	No	No	No	No	No	No	No										24	90	59.2593	100	100	100	Negative
279	<25	Secondary	Female	Not Emp	Single	Rugby	No	0.33	No	No									No										13	80	62.963	78.5714	100	100	Positive
280	<25	Secondary	Female	Self Emp	Single	Rugby	Yes	4	No	Yes	No	Yes	No	No	No	No	No	No	Yes	No	Yes	No	No	No	No	No	No	No	20	80	59.2593	100	100	100	Negative
281	<25	Other	Male	Not Emp	Single	Rugby	No	7	Yes	No									Yes	No	Yes	No	No	No	No	No	No	No	27	90	66.6667	85.7143	57.1429	100	Positive
282	<25	Bachelors	Male	Not Emp	Single	Rugby	No	6	No	No									Yes	No	Yes	No	No	No	No	No	No	No	15	85	66.6667	92.8571	100	78.5714	Negative
283	<25	Other	Male	Not Emp	Single	Rugby	Yes	2	Yes	Yes	No	No	No	No	Yes	No	No	No	Yes	Yes	Yes	Yes	No	No	Yes	No	No	No	29	95	74.0741	85.7143	35.7143	57.1429	Negative
284	25-30	Other	Male	Not Emp	Single	Rugby	Yes	8	Yes	No									Yes	No	Yes	No	No	No	No	No	No	No	26	85	40.7407	82.1429	35.7143	100	Negative
285	25-30	Masters	Male	Self Emp	Single	Rugby	Yes	1	No	Yes	No	Yes	No	No	No	No	No	No	Yes	No	Yes	No	No	No	No	No	No	No	21	85	48.1481	85.7143	100	100	Negative
286	<25	Secondary	Male	Self Emp	Married	Rugby	Yes	2	No	No									Yes	No	Yes	No	No	No	No	No	No	No	18	65	70.3704	75	35.7143	100	Negative
287	<25	Other	Male	Not Emp	Single	Rugby	Yes	6	Yes	No									Yes	No	Yes	No	No	No	No	No	No	No	26	95	55.5556	85.7143	67.8571	100	Positive
288	25-30	Bachelors	Male	Self Emp	Single	Rugby	Yes	11	No	No									No										12	100	70.3704	92.8571	14.2857	14.2857	Negative
289	25-30	Bachelors	Male	Self Emp	Single	Rugby	Yes	6	Yes	No									Yes	Yes	Yes	No	No	No	No	No	No	No	20	80	70.3704	96.4286	100	100	Negative
290	<25	Secondary	Male	Not Emp	Single	Rugby	Yes	6	No	No									Yes	No	Yes	No	No	No	No	No	No	No	31	100	40.7407	85.7143	100	100	Negative
291	<25	Secondary	Male	Not Emp	Single	Rugby	Yes	15	Yes	No									Yes	No	Yes	No	No	No	No	No	No	No	25	85	48.1481	92.8571	78.5714	100	Negative
292	25-30	Bachelors	Male	Not Emp	Single	Rugby	No	9	Yes	Yes	No	No	No	No	No	No	Yes	No	No										23	90	66.6667	85.7143	57.1429	100	Negative
293	<25	Other	Male	Not Emp	Single	Rugby	No	0.08	No	No									Yes	No	Yes	Yes	No	No	No	No	No	No	18	95	66.6667	92.8571	100	100	Negative
294	<25	Other	Male	Self Emp	Single	Rugby	Yes	2	No	Yes	No	Yes	No	No	No	No	No	No	No										30	85	51.8519	100	100	100	Negative
295	<25	Other	Male	Not Emp	Single	Rugby	Yes	1	No	No									No										19	90	66.6667	89.2857	57.1429	100	Negative
296	25-30	Bachelors	Male	Not Emp	Single	Rugby	Yes	8	Yes	No									Yes	No	Yes	No	No	No	No	No	No	No	26	95	55.5556	89.2857	57.1429	100	Positive
297	25-30	Other	Male	Not Emp	Single	Rugby	Yes	1.5	No	Yes	Yes	No	No	No	No	No	No	No	Yes	No	Yes	No	No	No	No	No	No	No	22	90	59.2593	92.8571	89.2857	100	Negative
298	25-30	Other	Male	Not Emp	Single	Rugby	Yes	2	No	No									Yes	No	Yes	No	No	No	No	No	No	No	19	95	66.6667	85.7143	14.2857	57.1429	Negative
299	<25	Other	Male	Not Emp	Single	Rugby	Yes	4	No	No									Yes	No	Yes	Yes	No	No	No	Yes	No	No	22	95	70.3704	96.4286	57.1429	100	Positive
300	25-30	Other	Male	Self Emp	Single	Rugby	Yes	12	Yes	No									No										33	70	62.963	100	57.1429	100	Positive
301	31-35	Masters	Male	Emp	Married	Rugby	No	12	Yes	Yes	No	No	No	No	No	No	No	Yes	Yes	Yes	Yes	Yes	No	No	No	No	No	No	16	90	48.1481	42.8571	14.2857	14.2857	Negative
302	25-30	Bachelors	Male	Not Emp	Single	Rugby	Yes	6	No	No									No										20	75	74.0741	96.4286	78.5714	100	Negative
303	25-30	Other	Male	Self Emp	Single	Rugby	No	12	No	No									No										28	85	66.6667	75	35.7143	14.2857	Negative
304	<25	Secondary	Female	Not Emp	Single	Rugby	No	1	Yes	No									Yes	No	Yes	No	No	No	No	No	No	No	29	40	48.1481	100	100	100	Positive
305	25-30	Other	Male	Emp	Single	Rugby	Yes	12	Yes	Yes	No	No	No	No	No	No	Yes	No	Yes	Yes	Yes	Yes	No	No	No	Yes	No	No	22	55	51.8519	50	14.2857	100	Negative
306	<25	Bachelors	Male	Emp	Single	Rugby	Yes	15	No	No									Yes	No	Yes	No	No	No	No	No	No	No	17	100	51.8519	89.2857	57.1429	100	Negative
307	25-30	Bachelors	Male	Not Emp	Single	Rugby	Yes	11	No	No									Yes	No	Yes	No	No	No	No	No	No	No	24	95	70.3704	78.5714	100	100	Positive
308	<25	Secondary	Male	Not Emp	Single	Rugby	Yes	4	No	Yes	No	Yes	No	No	No	No	No	No	Yes	No	Yes	No	No	No	No	No	No	No	18	95	66.6667	92.8571	78.5714	57.1429	Negative
309	<25	Secondary	Male	Not Emp	Single	Rugby	Yes	6	Yes	No									Yes	No	Yes	No	No	No	No	No	No	No	17	95	66.6667	100	78.5714	100	Negative
310	31-35	Secondary	Male	Emp	Single	Rugby	Yes	18	No	Yes	No	No	No	No	No	No	No	Yes	Yes	No	Yes	No	No	No	No	No	No	No	26	65	51.8519	71.4286	46.4286	78.5714	Negative
311	25-30	Bachelors	Male	Self Emp	Single	Rugby	Yes	10	Yes	Yes	No	Yes	Yes	No	No	No	No	No	Yes	No	Yes	No	No	No	No	Yes	No	No	23	75	59.2593	75	25	57.1429	Negative
312	<25	Bachelors	Male	Not Emp	Single	Rugby	Yes	7	No	No									No										18	95	59.2593	82.1429	46.4286	57.1429	Negative
313	<25	Other	Female	Not Emp	Single	Rugby	Yes	2	No	Yes	No	No	No	No	No	No	Yes	No	No										32	60	59.2593	89.2857	89.2857	100	Positive
314	31-35	Other	Female	Emp	Single	Rugby	No	0.67	No	No									No										13	95	77.7778	85.7143	35.7143	57.1429	Negative
315	25-30	Secondary	Male	Self Emp	Single	Rugby	No	8	No	No									Yes	No	Yes	No	No	No	No	No	No	No	13	95	62.963	92.8571	67.8571	57.1429	Negative
316	25-30	Bachelors	Female	Not Emp	Single	Rugby	No	2	No	No									No										31	95	51.8519	75	67.8571	100	Positive
317	25-30	Bachelors	Male	Not Emp	Single	Rugby	Yes	11	Yes	Yes	No	Yes	No	No	No	No	No	No	Yes	No	Yes	No	No	No	No	No	No	No	13	75	62.963	92.8571	78.5714	57.1429	Negative
318	25-30	Bachelors	Male	Self Emp	Single	Rugby	Yes	13	Yes	Yes	Yes	Yes	No	No	No	Yes	No	No	No										27	45	62.963	78.5714	46.4286	35.7143	Negative
319	<25	Secondary	Male	Not Emp	Single	Rugby	Yes	8	Yes	No									Yes	No	Yes	No	No	No	No	No	No	No	27	60	55.5556	92.8571	100	100	Negative
320	25-30	Bachelors	Male	Not Emp	Single	Rugby	Yes	7	Yes	Yes	No	No	No	No	No	No	No	Yes	No										26	80	77.7778	100	78.5714	78.5714	Positive
321	<25	Secondary	Male	Not Emp	Single	Rugby	No	5	No	No									No										15	95	62.963	82.1429	89.2857	100	Negative
322	<25	Secondary	Male	Self Emp	Single	Rugby	Yes	14	No	Yes	Yes	No	No	No	No	No	No	No	Yes	No	Yes	No	No	No	No	No	No	No	18	75	62.963	96.4286	100	100	Negative
323	25-30	Secondary	Male	Self Emp	Single	Rugby	Yes	15	No	No									No										19	95	55.5556	100	100	100	Negative
324	<25	Secondary	Male	Not Emp	Single	Rugby	No	6	No	No									Yes	No	Yes	No	No	No	No	No	No	No	26	75	55.5556	92.8571	57.1429	100	Negative
325	<25	Secondary	Female	Not Emp	Single	Rugby	Yes	5	No	No									No										18	80	51.8519	85.7143	100	78.5714	Negative
326	25-30	Bachelors	Male	Emp	Single	Rugby	Yes	7	Yes	Yes	No	No	No	No	Yes	No	Yes	No	Yes	No	Yes	Yes	No	No	No	No	No	No	19	90	59.2593	89.2857	100	100	Negative
327	<25	Secondary	Male	Not Emp	Single	Rugby	Yes	6	No	Yes	No	No	Yes	No	No	Yes	No	No	Yes	No	Yes	No	No	No	No	No	No	No	23	85	55.5556	89.2857	78.5714	100	Positive
328	25-30	Bachelors	Male	Self Emp	Single	Rugby	Yes	10	Yes	No									No										23	90	59.2593	85.7143	67.8571	100	Negative
329	31-35	Bachelors	Male	Emp	Single	Rugby	Yes	2	Yes	No									Yes	No	Yes	No	No	No	No	No	No	No	17	100	55.5556	64.2857	14.2857	100	Negative
330	25-30	Bachelors	Male	Emp	Dating	Rugby	No	11	Yes	Yes	No	Yes	No	No	No	No	No	No	Yes	Yes	Yes	Yes	No	No	No	No	No	No	30	100	51.8519	92.8571	67.8571	100	Negative
331	<25	Bachelors	Male	Emp	Single	Rugby	Yes	5	No	No									Yes	No	Yes	No	No	No	No	No	No	No	23	95	62.963	78.5714	67.8571	100	Negative
332	25-30	Bachelors	Male	Self Emp	Single	Rugby	No	10	Yes	No									Yes	No	Yes	No	No	No	No	No	No	No	24	95	37.037	100	78.5714	100	Negative
333	<25	Other	Male	Emp	Single	Rugby	No	5	Yes	Yes	Yes	No	No	No	No	No	No	No	Yes	No	Yes	Yes	No	No	No	No	No	No	31	85	66.6667	92.8571	89.2857	100	Positive
334	25-30	Bachelors	Male	Self Emp	Single	Rugby	No	10	No	No									Yes	No	Yes	Yes	No	No	No	No	No	No	19	85	66.6667	96.4286	78.5714	14.2857	Negative
335	<25	Secondary	Male	Not Emp	Single	Rugby	No	12	Yes	Yes	No	No	No	No	No	Yes	No	No	Yes	Yes	Yes	Yes	No	No	No	No	No	Yes	29	75	66.6667	82.1429	14.2857	100	Negative
336	<25	Other	Male	Emp	Single	Rugby	No	6	Yes	Yes	No	Yes	No	No	No	No	No	No	No										25	95	66.6667	89.2857	78.5714	100	Positive
337	31-35	Masters	Male	Emp	Married	Rugby	No	25	Yes	Yes	Yes	No	No	No	No	No	No	No	Yes	Yes	Yes	Yes	No	No	No	No	No	No	20	95	62.963	78.5714	67.8571	100	Negative
338	<25	Other	Male	Not Emp	Single	Rugby	No	5	No	Yes	No	Yes	No	No	No	No	No	No	No										19	95	66.6667	96.4286	57.1429	57.1429	Negative
339	31-35	Bachelors	Male	Emp	Dating	Rugby	No	13	No	No									Yes	No	Yes	Yes	No	No	No	No	No	No	20	85	62.963	82.1429	46.4286	100	Negative
340	25-30	Bachelors	Male	Self Emp	Single	Rugby	No	13	Yes	Yes	No	Yes	No	No	No	No	No	No	Yes	No	Yes	No	No	No	No	No	No	No	20	85	59.2593	92.8571	67.8571	57.1429	Negative
341	<25	Bachelors	Male	Not Emp	Single	Rugby	No	8	No	No									No										24	70	70.3704	100	89.2857	100	Negative
342	31-35	Masters	Male	Self Emp	Single	Rugby	No	18	No	No									Yes	Yes	Yes	No	No	No	No	No	No	No	20	90	66.6667	82.1429	35.7143	100	Negative
343	25-30	Bachelors	Male	Self Emp	Single	Rugby	No	13	No	Yes	No	Yes	No	No	No	No	No	No	Yes	No	Yes	Yes	No	No	No	No	No	No	26	80	55.5556	100	78.5714	100	Positive
344	25-30	Bachelors	Male	Self Emp	Single	Rugby	No	14	No	No									Yes	No	Yes	No	No	No	No	No	No	No	21	85	51.8519	71.4286	25	100	Negative
345	25-30	Other	Male	Not Emp	Single	Rugby	No	14	No	Yes	No	Yes	No	No	No	No	No	No	No										31	65	55.5556	96.4286	78.5714	100	Positive
346	<25	Bachelors	Male	Not Emp	Single	Rugby	No	8	Yes	Yes	Yes	Yes	No	No	No	Yes	No	No	Yes	No	Yes	No	No	No	No	No	No	No	26	80	59.2593	82.1429	78.5714	100	Negative
347	31-35	Masters	Male	Emp	Single	Rugby	No	17	No	No									Yes	No	Yes	No	No	No	No	No	No	No	13	80	62.963	85.7143	78.5714	57.1429	Negative
348	31-35	Bachelors	Male	Emp	Single	Rugby	No	18	No	Yes	No	No	No	No	Yes	No	No	No	Yes	Yes	No	No	No	No	No	No	No	No	20	90	40.7407	82.1429	14.2857	35.7143	Negative
349	<25	Bachelors	Male	Emp	Single	Rugby	No	9	No	Yes	No	No	No	No	Yes	No	No	No	Yes	No	Yes	Yes	No	No	No	No	No	No	22	75	74.0741	82.1429	78.5714	100	Negative
350	<25	Bachelors	Male	Not Emp	Single	Rugby	No	15	No	Yes	No	No	No	No	No	Yes	No	No	No										19	95	77.7778	96.4286	100	100	Positive
351	25-30	Masters	Male	Self Emp	Single	Rugby	No	11	Yes	Yes	Yes	No	No	No	No	No	No	No	Yes	Yes	Yes	Yes	No	No	No	No	No	No	29	75	62.963	96.4286	78.5714	57.1429	Negative
352	<25	Bachelors	Male	Not Emp	Single	Rugby	No	10	No	Yes	No	Yes	No	No	No	No	No	No	Yes	No	Yes	Yes	No	No	No	Yes	No	No	21	75	59.2593	100	100	100	Negative
353	<25	Bachelors	Male	Not Emp	Single	Rugby	Yes	2	No	No									Yes	No	Yes	No	No	No	No	No	No	No	21	85	66.6667	71.4286	14.2857	57.1429	Negative
354	31-35	Other	Male	Not Emp	Married	Rugby	Yes	4	No	No									Yes	No	Yes	No	No	No	No	No	No	No	26	75	51.8519	85.7143	46.4286	100	Negative
355	25-30	Other	Male	Self Emp	Married	Rugby	No	15	No	Yes	No	Yes	No	No	No	No	No	No	Yes	No	Yes	Yes	No	No	No	No	No	No	21	90	44.4444	85.7143	35.7143	100	Negative
356	<25	Other	Male	Not Emp	Single	Rugby	No	13	No	No									No										25	95	44.4444	89.2857	100	100	Negative
357	<25	Other	Male	Not Emp	Single	Rugby	No	6	Yes	No									Yes	No	Yes	No	No	No	No	No	No	No	33	80	51.8519	78.5714	67.8571	100	Negative
358	25-30	Other	Male	Self Emp	Single	Rugby	No	11	No	Yes	No	No	No	No	No	Yes	No	No	Yes	Yes	Yes	Yes	No	No	No	No	No	No	23	85	55.5556	96.4286	57.1429	100	Negative
359	25-30	Bachelors	Male	Self Emp	Single	Rugby	No	8	Yes	No									Yes	Yes	Yes	Yes	No	No	No	No	No	No	27	90	59.2593	89.2857	78.5714	100	Negative
360	<25	Bachelors	Male	Not Emp	Single	Rugby	No	7	Yes	Yes	No	No	No	No	No	Yes	No	No	Yes	No	Yes	No	No	No	No	No	No	No	23	75	55.5556	85.7143	78.5714	57.1429	Positive
361	31-35	Other	Male	Self Emp	Married	Rugby	No	15	No	Yes	No	Yes	No	No	No	No	No	No	Yes	Yes	Yes	Yes	No	No	No	No	No	No	16	95	55.5556	92.8571	78.5714	100	Negative
362	25-30	Other	Male	Self Emp	Single	Rugby	No	15	Yes	No									Yes	No	Yes	No	No	No	No	No	No	No	31	95	51.8519	100	100	100	Negative
363	25-30	Bachelors	Male	Self Emp	Single	Rugby	No	12	No	Yes	No	No	Yes	No	No	No	No	No	Yes	No	Yes	No	No	No	No	No	No	No	20	100	62.963	96.4286	57.1429	78.5714	Negative
364	<25	Secondary	Male	Self Emp	Single	Rugby	No	7	Yes	Yes	No	Yes	No	No	No	No	No	No	No										23	85	51.8519	85.7143	89.2857	78.5714	Negative
365	<25	Bachelors	Male	Not Emp	Single	Rugby	No	6	No	No									Yes	No	Yes	No	No	No	No	No	No	No	23	75	59.2593	82.1429	89.2857	100	Negative
366	25-30	Other	Male	Self Emp	Married	Rugby	No	10	No	Yes	Yes	Yes	No	No	No	Yes	No	No	Yes	No	Yes	Yes	No	No	No	No	No	No	20	80	59.2593	92.8571	100	100	Negative
367	25-30	Secondary	Male	Self Emp	Single	Rugby	No	12	No	No									Yes	No	Yes	No	No	No	No	No	No	No	27	100	70.3704	67.8571	57.1429	57.1429	Negative
368	25-30	Other	Male	Self Emp	Single	Rugby	No	15	No	Yes	No	Yes	No	No	No	No	No	No	Yes	No	Yes	No	No	No	No	No	No	No	30	80	55.5556	100	78.5714	100	Negative
369	<25	Other	Male	Not Emp	Single	Rugby	No	6	No	No									Yes	No	Yes	No	No	No	No	No	No	No	26	95	62.963	60.7143	57.1429	57.1429	Negative
370	31-35	Masters	Male	Emp	Married	Rugby	No	14	No	Yes	Yes	No	No	No	No	No	Yes	No	Yes	No	Yes	No	No	No	No	No	No	No	12	95	62.963	75	25	78.5714	Negative
371	25-30	Bachelors	Male	Emp	Single	Rugby	No	11	No	No									Yes	No	Yes	No	No	No	No	No	No	No	17	95	66.6667	96.4286	100	100	Negative
372	31-35	Secondary	Male	Self Emp	Single	Rugby	No	20	Yes	Yes	Yes	Yes	No	No	Yes	Yes	Yes	No	Yes	Yes	Yes	Yes	Yes	No	Yes	No	Yes	No	26	90	81.4815	100	100	100	Negative
373	25-30	Bachelors	Male	Self Emp	Single	Rugby	No	10	Yes	Yes	No	Yes	No	No	No	No	No	No	Yes	Yes	Yes	Yes	No	No	No	No	No	No	21	90	70.3704	100	57.1429	100	Negative
374	31-35	Bachelors	Male	Emp	Single	Rugby	No	17	Yes	No									Yes	Yes	Yes	Yes	No	No	No	No	No	No	21	75	55.5556	78.5714	67.8571	100	Negative
375	>35	Bachelors	Male	Emp	Single	Rugby	No	14	No	Yes	No	Yes	No	No	No	No	Yes	No	Yes	No	Yes	Yes	No	No	No	No	No	No	31	75	51.8519	85.7143	89.2857	100	Negative
376	<25	Bachelors	Male	Not Emp	Single	Rugby	No	4	Yes	No									No										22	95	74.0741	78.5714	100	100	Negative
377	25-30	Bachelors	Male	Emp	Married	Rugby	No	15	Yes	Yes	No	No	Yes	No	No	No	No	No	Yes	No	Yes	Yes	No	No	No	No	No	No	28	100	66.6667	92.8571	67.8571	100	Negative
378	25-30	Other	Male	Self Emp	Single	Rugby	No	6	No	No									Yes	No	Yes	No	No	No	No	No	No	No	17	95	51.8519	96.4286	57.1429	100	Negative
379	<25	Secondary	Male	Not Emp	Single	Rugby	No	1	No	No									Yes	No	Yes	No	No	No	No	No	No	No	19	90	48.1481	85.7143	67.8571	78.5714	Negative
380	<25	Bachelors	Male	Self Emp	Dating	Rugby	No	15	No	Yes	Yes	Yes	No	No	No	Yes	Yes	No	Yes	No	Yes	Yes	No	No	No	No	No	No	22	75	48.1481	85.7143	78.5714	57.1429	Negative
381	<25	Bachelors	Male	Not Emp	Single	Rugby	No	5	No	No									Yes	No	Yes	No	No	No	No	No	No	No	18	90	48.1481	53.5714	57.1429	100	Negative
382	25-30	Bachelors	Male	Not Emp	Single	Rugby	No	11	No	Yes	Yes	Yes	Yes	No	No	No	No	No	Yes	No	Yes	No	No	No	No	No	No	No	19	80	66.6667	96.4286	46.4286	57.1429	Negative
383	31-35	Bachelors	Male	Self Emp	Married	Rugby	No	17	No	Yes	Yes	No	No	No	No	No	No	No	Yes	No	Yes	No	No	No	No	No	No	No	27	40	66.6667	100	78.5714	100	Negative
384	25-30	Bachelors	Male	Emp	Single	Rugby	No	14	No	No									No										26	95	62.963	92.8571	35.7143	100	Positive
385	<25	Secondary	Male	Not Emp	Single	Rugby	No	12	Yes	Yes	No	No	No	No	No	Yes	No	No	Yes	No	Yes	Yes	No	Yes	No	No	No	No	19	90	51.8519	85.7143	89.2857	100	Negative
386	25-30	Bachelors	Male	Emp	Single	Rugby	Yes	15	No	Yes	No	Yes	No	No	No	Yes	Yes	No	Yes	No	Yes	No	No	No	No	No	No	No	39	60	59.2593	85.7143	100	100	Positive
387	<25	Secondary	Female	Not Emp	Single	Rugby	No	3	No	No									No										12	85	59.2593	92.8571	89.2857	100	Negative
388	<25	Secondary	Female	Not Emp	Single	Rugby	No	2	Yes	Yes	Yes	No	No	No	No	No	No	No	No										20	85	44.4444	71.4286	100	14.2857	Negative
389	25-30	Secondary	Female	Not Emp	Single	Rugby	No	3	No	Yes	No	Yes	No	No	No	No	No	No	No										29	35	70.3704	100	78.5714	100	Positive
390	31-35	Other	Female	Self Emp	Married	Rugby	No	14	No	No									No										23	85	59.2593	92.8571	100	100	Negative
391	25-30	Other	Male	Self Emp	Single	Rugby	No	11	No	No									Yes	No	Yes	No	No	No	No	No	No	No	27	70	51.8519	71.4286	46.4286	100	Negative
392	25-30	Bachelors	Male	Emp	Single	Rugby	No	15	Yes	Yes	Yes	Yes	Yes	No	No	No	No	No	Yes	No	Yes	Yes	Yes	No	No	No	No	No	28	90	51.8519	78.5714	57.1429	100	Negative
393	25-30	Secondary	Male	Self Emp	Single	Rugby	No	7	No	Yes	Yes	No	No	No	No	No	No	No	Yes	No	Yes	No	No	No	No	No	No	No	20	85	55.5556	75	100	100	Negative
394	<25	Bachelors	Male	Not Emp	Single	Rugby	No	2	No	Yes	Yes	No	No	No	No	No	No	No	No										39	90	55.5556	92.8571	100	100	Negative
395	<25	Secondary	Male	Not Emp	Single	Rugby	No	12	Yes	No									Yes	No	Yes	No	No	No	No	No	No	No	18	100	62.963	71.4286	100	100	Negative
396	<25	Secondary	Male	Not Emp	Single	Rugby	Yes	4	No	No									No										18	95	62.963	85.7143	35.7143	57.1429	Negative
397	<25	Secondary	Male	Self Emp	Single	Rugby	No	5	Yes	Yes	Yes	Yes	No	No	No	No	No	No	No										34	60	44.4444	92.8571	100	100	Positive
398	25-30	Bachelors	Male	Not Emp	Single	Rugby	No	11	Yes	Yes	No	No	No	No	No	No	Yes	No	No										35	95	66.6667	89.2857	100	100	Positive
399	<25	Secondary	Male	Not Emp	Single	Rugby	Yes	5	No	No									No										17	100	66.6667	92.8571	100	57.1429	Negative
400	<25	Other	Male	Emp	Single	Rugby	No	9	No	No									No										27	75	59.2593	85.7143	78.5714	100	Negative
